# Supplementary material for: Transcriptome analysis of the pulp of citrus fruitlets suggests that domestication enhanced growth processes and reduced chemical defenses increasing palatability
Source: Front Plant Sci. 2022 Sep 2;13:982683. doi: 10.3389/fpls.2022.982683 (PMC9478336; doi:10.3389/fpls.2022.982683)
Supplement: Supplementary file 2 [file Data_Sheet_2.ZIP]

Archive with 118 entries (117 files):
- Supplementary_Figure_4/
- Supplementary_Figure_4/Supplementary_Figure_4.001.png
- Supplementary_Figure_4/Supplementary_Figure_4.002.png
- Supplementary_Figure_4/Supplementary_Figure_4.003.png
- Supplementary_Figure_4/Supplementary_Figure_4.004.png
- Supplementary_Figure_4/Supplementary_Figure_4.005.png
- Supplementary_Figure_4/Supplementary_Figure_4.006.png
- Supplementary_Figure_4/Supplementary_Figure_4.007.png
- Supplementary_Figure_4/Supplementary_Figure_4.008.png
- Supplementary_Figure_4/Supplementary_Figure_4.009.png
- Supplementary_Figure_4/Supplementary_Figure_4.010.png
- Supplementary_Figure_4/Supplementary_Figure_4.011.png
- Supplementary_Figure_4/Supplementary_Figure_4.012.png
- Supplementary_Figure_4/Supplementary_Figure_4.013.png
- Supplementary_Figure_4/Supplementary_Figure_4.014.png
- Supplementary_Figure_4/Supplementary_Figure_4.015.png
- Supplementary_Figure_4/Supplementary_Figure_4.016.png
- Supplementary_Figure_4/Supplementary_Figure_4.017.png
- Supplementary_Figure_4/Supplementary_Figure_4.018.png
- Supplementary_Figure_4/Supplementary_Figure_4.019.png
- Supplementary_Figure_4/Supplementary_Figure_4.020.png
- Supplementary_Figure_4/Supplementary_Figure_4.021.png
- Supplementary_Figure_4/Supplementary_Figure_4.022.png
- Supplementary_Figure_4/Supplementary_Figure_4.023.png
- Supplementary_Figure_4/Supplementary_Figure_4.024.png
- Supplementary_Figure_4/Supplementary_Figure_4.025.png
- Supplementary_Figure_4/Supplementary_Figure_4.026.png
- Supplementary_Figure_4/Supplementary_Figure_4.027.png
- Supplementary_Figure_4/Supplementary_Figure_4.028.png
- Supplementary_Figure_4/Supplementary_Figure_4.029.png
- Supplementary_Figure_4/Supplementary_Figure_4.030.png
- Supplementary_Figure_4/Supplementary_Figure_4.031.png
- Supplementary_Figure_4/Supplementary_Figure_4.032.png
- Supplementary_Figure_4/Supplementary_Figure_4.033.png
- Supplementary_Figure_4/Supplementary_Figure_4.034.png
- Supplementary_Figure_4/Supplementary_Figure_4.035.png
- Supplementary_Figure_4/Supplementary_Figure_4.036.png
- Supplementary_Figure_4/Supplementary_Figure_4.037.png
- Supplementary_Figure_4/Supplementary_Figure_4.038.png
- Supplementary_Figure_4/Supplementary_Figure_4.039.png
- Supplementary_Figure_4/Supplementary_Figure_4.040.png
- Supplementary_Figure_4/Supplementary_Figure_4.041.png
- Supplementary_Figure_4/Supplementary_Figure_4.042.png
- Supplementary_Figure_4/Supplementary_Figure_4.043.png
- Supplementary_Figure_4/Supplementary_Figure_4.044.png
- Supplementary_Figure_4/Supplementary_Figure_4.045.png
- Supplementary_Figure_4/Supplementary_Figure_4.046.png
- Supplementary_Figure_4/Supplementary_Figure_4.047.png
- Supplementary_Figure_4/Supplementary_Figure_4.048.png
- Supplementary_Figure_4/Supplementary_Figure_4.049.png
- Supplementary_Figure_4/Supplementary_Figure_4.050.png
- Supplementary_Figure_4/Supplementary_Figure_4.051.png
- Supplementary_Figure_4/Supplementary_Figure_4.052.png
- Supplementary_Figure_4/Supplementary_Figure_4.053.png
- Supplementary_Figure_4/Supplementary_Figure_4.054.png
- Supplementary_Figure_4/Supplementary_Figure_4.055.png
- Supplementary_Figure_4/Supplementary_Figure_4.056.png
- Supplementary_Figure_4/Supplementary_Figure_4.057.png
- Supplementary_Figure_4/Supplementary_Figure_4.058.png
- Supplementary_Figure_4/Supplementary_Figure_4.059.png
- Supplementary_Figure_4/Supplementary_Figure_4.060.png
- Supplementary_Figure_4/Supplementary_Figure_4.061.png
- Supplementary_Figure_4/Supplementary_Figure_4.062.png
- Supplementary_Figure_4/Supplementary_Figure_4.063.png
- Supplementary_Figure_4/Supplementary_Figure_4.064.png
- Supplementary_Figure_4/Supplementary_Figure_4.065.png
- Supplementary_Figure_4/Supplementary_Figure_4.066.png
- Supplementary_Figure_4/Supplementary_Figure_4.067.png
- Supplementary_Figure_4/Supplementary_Figure_4.068.png
- Supplementary_Figure_4/Supplementary_Figure_4.069.png
- Supplementary_Figure_4/Supplementary_Figure_4.070.png
- Supplementary_Figure_4/Supplementary_Figure_4.071.png
- Supplementary_Figure_4/Supplementary_Figure_4.072.png
- Supplementary_Figure_4/Supplementary_Figure_4.073.png
- Supplementary_Figure_4/Supplementary_Figure_4.074.png
- Supplementary_Figure_4/Supplementary_Figure_4.075.png
- Supplementary_Figure_4/Supplementary_Figure_4.076.png
- Supplementary_Figure_4/Supplementary_Figure_4.077.png
- Supplementary_Figure_4/Supplementary_Figure_4.078.png
- Supplementary_Figure_4/Supplementary_Figure_4.079.png
- Supplementary_Figure_4/Supplementary_Figure_4.080.png
- Supplementary_Figure_4/Supplementary_Figure_4.081.png
- Supplementary_Figure_4/Supplementary_Figure_4.082.png
- Supplementary_Figure_4/Supplementary_Figure_4.083.png
- Supplementary_Figure_4/Supplementary_Figure_4.084.png
- Supplementary_Figure_4/Supplementary_Figure_4.085.png
- Supplementary_Figure_4/Supplementary_Figure_4.086.png
- Supplementary_Figure_4/Supplementary_Figure_4.087.png
- Supplementary_Figure_4/Supplementary_Figure_4.088.png
- Supplementary_Figure_4/Supplementary_Figure_4.089.png
- Supplementary_Figure_4/Supplementary_Figure_4.090.png
- Supplementary_Figure_4/Supplementary_Figure_4.091.png
- Supplementary_Figure_4/Supplementary_Figure_4.092.png
- Supplementary_Figure_4/Supplementary_Figure_4.093.png
- Supplementary_Figure_4/Supplementary_Figure_4.094.png
- Supplementary_Figure_4/Supplementary_Figure_4.095.png
- Supplementary_Figure_4/Supplementary_Figure_4.096.png
- Supplementary_Figure_4/Supplementary_Figure_4.097.png
- Supplementary_Figure_4/Supplementary_Figure_4.098.png
- Supplementary_Figure_4/Supplementary_Figure_4.099.png
- Supplementary_Figure_4/Supplementary_Figure_4.100.png
- Supplementary_Figure_4/Supplementary_Figure_4.101.png
- Supplementary_Figure_4/Supplementary_Figure_4.102.png
- Supplementary_Figure_4/Supplementary_Figure_4.103.png
- Supplementary_Figure_4/Supplementary_Figure_4.104.png
- Supplementary_Figure_4/Supplementary_Figure_4.105.png
- Supplementary_Figure_4/Supplementary_Figure_4.106.png
- Supplementary_Figure_4/Supplementary_Figure_4.107.png
- Supplementary_Figure_4/Supplementary_Figure_4.108.png
- Supplementary_Figure_4/Supplementary_Figure_4.109.png
- Supplementary_Figure_4/Supplementary_Figure_4.110.png
- Supplementary_Figure_4/Supplementary_Figure_4.111.png
- Supplementary_Figure_4/Supplementary_Figure_4.112.png
- Supplementary_Figure_4/Supplementary_Figure_4.113.png
- Supplementary_Figure_4/Supplementary_Figure_4.114.png
- Supplementary_Figure_4/Supplementary_Figure_4.115.png
- Supplementary_Figure_4/Supplementary_Figure_4.116.png
- Supplementary_Figure_4/Supplementary_Figure_4.117.png
